# Supplementary material for: Hsa_circ_0007312 Promotes Third-Generation Epidermal Growth Factor Receptor-Tyrosine Kinase Inhibitor Resistance through Pyroptosis and Apoptosis via the MiR-764/MAPK1 Axis in Lung Adenocarcinoma Cells
Source: J Cancer. 2022 Jun 27;13(9):2798–809. doi: 10.7150/jca.72066 (PMC9254875; doi:10.7150/jca.72066)
Supplement: Supplementary file 1 — Supplementary table. [file jcav13p2798s1.xlsx]

## Sheet: Sheet1
cell_line_name	CELL_LINE_NAME	DRUG_NAME	DepMap_ID	log2_IC50	hsa_circ_0007312	primary_disease	Subtype
Calu-3	CALU3	Osimertinib	ACH-000392	-0.0251433	3.13586	Lung Cancer	Non-Small Cell Lung Cancer (NSCLC), Adenocarcinoma
NCI-H1623	NCIH1623	Osimertinib	ACH-000744	0.535224	3.83693	Lung Cancer	Non-Small Cell Lung Cancer (NSCLC), Adenocarcinoma
NCI-H1648	NCIH1648	Osimertinib	ACH-000766	-1.08225	3.7866	Lung Cancer	Non-Small Cell Lung Cancer (NSCLC), Adenocarcinoma
NCI-H1650	NCIH1650	Osimertinib	ACH-000035	0.979736	4.05311	Lung Cancer	Non-Small Cell Lung Cancer (NSCLC), Adenocarcinoma
NCI-H1693	NCIH1693	Osimertinib	ACH-000021	1.59697	3.51223	Lung Cancer	Non-Small Cell Lung Cancer (NSCLC), Adenocarcinoma
NCI-H2085	NCIH2085	Osimertinib	ACH-000451	2.40429	4.20242	Lung Cancer	Non-Small Cell Lung Cancer (NSCLC), Adenocarcinoma
NCI-H2228	NCIH2228	Osimertinib	ACH-000447	4.51263	3.94486	Lung Cancer	Non-Small Cell Lung Cancer (NSCLC), Adenocarcinoma
NCI-H2342	NCIH2342	Osimertinib	ACH-000951	3.84539	4.84649	Lung Cancer	Non-Small Cell Lung Cancer (NSCLC), Adenocarcinoma
NCI-H2347	NCIH2347	Osimertinib	ACH-000875	5.64443	3.852	Lung Cancer	Non-Small Cell Lung Cancer (NSCLC), Adenocarcinoma
NCI-H2405	NCIH2405	Osimertinib	ACH-000121	5.37923	4.30451	Lung Cancer	Non-Small Cell Lung Cancer (NSCLC), Adenocarcinoma
NCI-H2122	NCIH2122	Osimertinib	ACH-000311	0.943326	3.18428	Lung Cancer	Non-Small Cell Lung Cancer (NSCLC), Adenocarcinoma
NCI-H650	NCIH650	Osimertinib	ACH-000945	4.22284	4.59156	Lung Cancer	Non-Small Cell Lung Cancer (NSCLC), Adenocarcinoma
NCI-H2087	NCIH2087	Osimertinib	ACH-000841	4.53083	3.61117	Lung Cancer	Non-Small Cell Lung Cancer (NSCLC), Adenocarcinoma
NCI-H1355	NCIH1355	Osimertinib	ACH-000666	4.44178	4.51412	Lung Cancer	Non-Small Cell Lung Cancer (NSCLC), Adenocarcinoma
NCI-H1792	NCIH1792	Osimertinib	ACH-000496	2.61165	3.97269	Lung Cancer	Non-Small Cell Lung Cancer (NSCLC), Adenocarcinoma
NCI-H2009	NCIH2009	Osimertinib	ACH-000886	2.86146	4.06781	Lung Cancer	Non-Small Cell Lung Cancer (NSCLC), Adenocarcinoma
SW 1573	SW1573	Osimertinib	ACH-000677	6.7521	5.35332	Lung Cancer	Non-Small Cell Lung Cancer (NSCLC), Adenocarcinoma
LXF-289	LXF289	Osimertinib	ACH-000787	2.74644	4.36317	Lung Cancer	Non-Small Cell Lung Cancer (NSCLC), Adenocarcinoma
NCI-H1563	NCIH1563	Osimertinib	ACH-000892	1.50798	4.81916	Lung Cancer	Non-Small Cell Lung Cancer (NSCLC), Adenocarcinoma
PC-14	PC14	Osimertinib	ACH-000030	-4.54596	3.5097	Lung Cancer	Non-Small Cell Lung Cancer (NSCLC), Adenocarcinoma
NCI-H23	NCIH23	Osimertinib	ACH-000900	4.3515	3.66334	Lung Cancer	Non-Small Cell Lung Cancer (NSCLC), Adenocarcinoma
NCI-H522	NCIH522	Osimertinib	ACH-000343	2.61539	4.774	Lung Cancer	Non-Small Cell Lung Cancer (NSCLC), Adenocarcinoma
A549	A549	Osimertinib	ACH-000681	1.71932	3.35614	Lung Cancer	Non-Small Cell Lung Cancer (NSCLC), Adenocarcinoma
HOP-62	HOP62	Osimertinib	ACH-000861	3.433	4.03474	Lung Cancer	Non-Small Cell Lung Cancer (NSCLC), Adenocarcinoma
COR-L105	CORL105	Osimertinib	ACH-000161	-2.06379	3.4957	Lung Cancer	Non-Small Cell Lung Cancer (NSCLC), Adenocarcinoma
NCI-H441	NCIH441	Osimertinib	ACH-000638	8.7998	4.65535	Lung Cancer	Non-Small Cell Lung Cancer (NSCLC), Adenocarcinoma
NCI-H1793	NCIH1793	Osimertinib	ACH-000888	5.71126	4.46923	Lung Cancer	Non-Small Cell Lung Cancer (NSCLC), Adenocarcinoma
NCI-H358	NCIH358	Osimertinib	ACH-000860	0.709575	3.58736	Lung Cancer	Non-Small Cell Lung Cancer (NSCLC), Adenocarcinoma
NCI-H1573	NCIH1573	Osimertinib	ACH-000916	5.053	4.12433	Lung Cancer	Non-Small Cell Lung Cancer (NSCLC), Adenocarcinoma
NCI-H1666	NCIH1666	Osimertinib	ACH-000448	0.637456	2.75489	Lung Cancer	Non-Small Cell Lung Cancer (NSCLC), Adenocarcinoma
NCI-H1755	NCIH1755	Osimertinib	ACH-000282	2.56509	4.01792	Lung Cancer	Non-Small Cell Lung Cancer (NSCLC), Adenocarcinoma
NCI-H1651	NCIH1651	Osimertinib	ACH-000893	2.49139	4.79597	Lung Cancer	Non-Small Cell Lung Cancer (NSCLC), Adenocarcinoma
NCI-H1975	NCIH1975	Osimertinib	ACH-000587	-4.72633	4.45286	Lung Cancer	Non-Small Cell Lung Cancer (NSCLC), Adenocarcinoma
HCC-44	HCC44	Osimertinib	ACH-000667	3.34849	3.0321	Lung Cancer	Non-Small Cell Lung Cancer (NSCLC), Adenocarcinoma
HCC827	HCC827	Osimertinib	ACH-000012	-5.18941	3.60288	Lung Cancer	Non-Small Cell Lung Cancer (NSCLC), Adenocarcinoma
NCI-H1944	NCIH1944	Osimertinib	ACH-000414	1.68347	3.91456	Lung Cancer	Non-Small Cell Lung Cancer (NSCLC), Adenocarcinoma
NCI-H2023	NCIH2023	Osimertinib	ACH-000781	3.87749	3.48414	Lung Cancer	Non-Small Cell Lung Cancer (NSCLC), Adenocarcinoma
HCC-78	HCC78	Osimertinib	ACH-000562	1.47658	3.52231	Lung Cancer	Non-Small Cell Lung Cancer (NSCLC), Adenocarcinoma
NCI-H1435	NCIH1435	Osimertinib	ACH-000852	3.26555	4.99684	Lung Cancer	Non-Small Cell Lung Cancer (NSCLC), Adenocarcinoma
NCI-H1568	NCIH1568	Osimertinib	ACH-000869	1.01508	5.09297	Lung Cancer	Non-Small Cell Lung Cancer (NSCLC), Adenocarcinoma
NCI-H1781	NCIH1781	Osimertinib	ACH-000379	-0.329115	4.23496	Lung Cancer	Non-Small Cell Lung Cancer (NSCLC), Adenocarcinoma
